# Supplementary material for: Overexpression of CDSP32 (GhTRX134) Cotton Gene Enhances Drought, Salt, and Oxidative Stress Tolerance in Arabidopsis
Source: Plants (Basel). 2020 Oct 19;9(10):1388. doi: 10.3390/plants9101388 (PMC7650641; doi:10.3390/plants9101388)
Supplement: Supplementary file 1 [file plants-09-01388-s001.zip › Supplemetry materials/Supplementary Table3.xlsx]

## Sheet: Sheet1
Supplementary S3: In silico promoter analysis of GhTRX134 (1500 bp region)
Site Name	Organism	Position	Strand	Matrix score.	sequence	function
ARE	Zea mays	965	-	6	AAACCA	cis-acting regulatory element essential for the anaerobic induction
ATCT-motif	Pisum sativum	1377	-	9	AATCTAATCC	part of a conserved DNA module involved in light responsiveness
Box 4	Petroselinum crispum	143	+	6	ATTAAT	part of a conserved DNA module involved in light responsiveness
Box 4	Petroselinum crispum	887	-	6	ATTAAT	part of a conserved DNA module involved in light responsiveness
Box 4	Petroselinum crispum	209	+	6	ATTAAT	part of a conserved DNA module involved in light responsiveness
Box 4	Petroselinum crispum	151	+	6	ATTAAT	part of a conserved DNA module involved in light responsiveness
Box 4	Petroselinum crispum	457	+	6	ATTAAT	part of a conserved DNA module involved in light responsivenes
CAT-box	Arabidopsis thaliana	807	+	6	GCCACT	cis-acting regulatory element related to meristem expression
GCN4_motif	Oryza sativa	812	-	7	TGAGTCA	cis-regulatory element involved in endosperm expression
GT1-motif	Avena sativa	1172	+	7	GGTTAAT	light responsive element
HD-Zip 3	Arabidopsis thaliana	824	-	9.5	GTAAT(G/C)ATTAC	protein binding site
circadian	Lycopersicon esculentum	272	-	9	CAAAGATATC	cis-acting regulatory element involved in circadian control
MYB	Arabidopsis thaliana	5	-	6	CAACCA	MYBHV1 binding site
MYB	Arabidopsis thaliana	1360	-	6	TAACCA	MYBHV1 binding site
MYB	Arabidopsis thaliana	91	+	6	CAACCA	MYBHV1 binding site
MYB	Arabidopsis thaliana	1409	-	6	CAACCA	MYBHV1 binding site
MYB	Arabidopsis thaliana	87	+	6	CAACCA	MYBHV1 binding site
MYB	Arabidopsis thaliana	1171	-	6	TAACCA	MYBHV1 binding site
